# Supplementary material for: Acetate and succinate benefit host muscle energetics as exercise‐associated post‐biotics
Source: Physiol Rep. 2023 Nov 8;11(21):e15848. doi: 10.14814/phy2.15848 (PMC10632089; doi:10.14814/phy2.15848)
Supplement: Supplementary file 2 — Table S1. [file PHY2-11-e15848-s002.xlsx]

## Sheet: Sheet1
Supplementary Table S1. Log fold-change of species abundance in Sedentary and PoWeR-trained mice from baseline to 8-week follow-up
Species	Sedentary	PoWeR
Muribaculaceae bacterium DSM 103720	0.432918	4.14174
Parabacteroides chinchillae	3.63016	3.15479
Bifidobacterium pseudolongum	3.96943	2.70423
Lachnospiraceae bacterium 10 1	1.49337	2.67875
Bacteroides caecimuris	1.96588	2.19621
Enterorhabdus caecimuris	1.59424	2.17748
Bifidobacterium anseris	2.47247	1.53151
Mouse mammary tumor virus	2.11941	1.41057
Clostridium scindens	0.728338	1.37365
Tyzzerella nexilis	1.59799	1.19722
Adlercreutzia equolifaciens	1.0011	0.703669
Clostridium sp ASF356	0.09479	0.644335
Lactobacillus amylovorus	0.47326	0.520913
Muribaculum intestinale	0.295739	0.482871
Proteobacteria bacterium CAG 139	0.47291	0.245751
Eubacterium plexicaudatum	0.744473	0.220931
Dorea sp 5 2	0.568986	0.218616
Alistipes sp An31A	1.1623	0.19587
Lachnospiraceae bacterium M18 1	0.449929	0.169697
Clostridium sp ASF502	1.04486	0.123203
Parasutterella excrementihominis	0.328184	0.11304
Turicimonas muris	1.2914	0.105105
Eubacterium sp 14 2	0.871096	0.080448
Asaccharobacter celatus	0.845769	0.063521
Acetatifactor muris	0.411674	0.056563
Anaerotruncus sp G3 2012	0.215302	0.03131
Atopobium minutum	0.334111	0.025491
Lactobacillus johnsonii	0.196799	0.008135
Anguillid herpesvirus 1	0.124805	0
Lachnospiraceae bacterium A4	0.204629	-0.00455
Lachnospiraceae bacterium COE1	0.296927	-0.05685
Lactobacillus aviarius	0.318317	-0.08514
Alcelaphine gammaherpesvirus 1	1.96579	-0.09659
Abelson murine leukemia virus	1.95464	-0.0967
Lactobacillus taiwanensis	0.133739	-0.11579
Clostridium cocleatum	-0.73382	-0.12936
Lachnospiraceae bacterium 3 1	0.264916	-0.12947
Lachnospiraceae bacterium A2	0.544654	-0.1312
Prevotella sp MGM2	0.498872	-0.1545
Firmicutes bacterium ASF500	0.335338	-0.19701
Murine osteosarcoma virus	1.79567	-0.22175
Lachnospiraceae bacterium 28 4	0.059568	-0.22902
Lactobacillus acidophilus	0.116547	-0.31056
Akkermansia muciniphila	0.30067	-0.32063
Acutalibacter muris	1.02687	-0.33838
Cyprinid herpesvirus 3	1.97557	-0.37975
Oscillibacter sp 1 3	0.793263	-0.38935
Lachnospiraceae bacterium 3 2	0.009435	-0.4292
Bacteroides thetaiotaomicron	0.134517	-0.44158
Bacteroides faecis CAG 32	0.136958	-0.46018
